# Supplementary material for: Divergent Secondary Metabolites and Habitat Filtering Both Contribute to Tree Species Coexistence in the Peruvian Amazon
Source: Front Plant Sci. 2018 Jun 19;9:836. doi: 10.3389/fpls.2018.00836 (PMC6018647; doi:10.3389/fpls.2018.00836)
Supplement: Supplementary file 4 [file Data_Sheet_3.xlsx]

## Sheet: AppS2
Appendix S2. presence-absence of Protium species in all plots containing at least one species
Plot	Crepidospermum_goudotianum	Protium_altsonii	Protium_alvarezianum	Protium_amazonicum	Protium_apiculatum	Protium_calanense	Protium_calendulinum	Protium_crassipetalum	Protium_decandrum	Protium_divaricatum_divaricatum	Protium_elegans	Protium_ferrugineum	Protium_gallosum	Protium_glaziovii	Protium_grandifolium	Protium_hebetatum	Protium_heptaphyllum_heptaphyllum	Protium_klugii	Protium_krukovii	Protium_laxiflorum	Protium_nitidifolium	Protium_nodulosum	Protium_opacum	Protium_pallidum	Protium_paniculatum_paniculatum	Protium_rubrum	Protium_sagotianum	Protium_sp_nov_Aff_meridionale	Protium_sp_nov_G5	Protium_spruceanum	Protium_strumosum	Protium_subserratum_MPH1	Protium_subserratum_MPH2	Protium_trifoliolatum	Protium_unifoliatum	Protium_urophyllidium	Tetragastris_panamensis
T01	0	0	0	0	0	1	0	0	0	0	0	1	0	0	0	0	0	0	0	0	0	0	0	0	0	0	0	0	0	0	0	1	0	0	0	0	0
T02	0	0	0	0	1	1	0	1	0	1	0	0	0	0	0	0	0	0	0	0	0	0	1	0	1	0	0	0	0	0	0	1	0	0	0	0	0
T03	0	0	0	0	0	1	0	1	0	0	0	0	0	0	0	0	0	0	0	0	0	0	0	0	0	0	0	0	0	0	0	1	0	0	0	0	0
T04	0	0	0	0	0	0	0	1	0	0	0	0	0	0	0	0	0	0	0	0	0	0	0	0	0	0	0	1	1	0	0	0	0	1	0	0	0
T05	0	0	0	0	0	0	0	0	0	0	0	0	0	0	0	0	0	0	0	0	0	0	0	0	0	0	0	1	0	0	0	0	0	0	0	0	0
T06	0	0	0	0	0	0	0	0	0	0	0	0	0	0	0	0	0	0	0	0	0	0	0	0	0	0	0	1	0	0	0	0	1	0	0	0	0
T07	0	0	0	0	0	0	0	0	0	0	0	0	0	0	0	0	0	0	0	0	0	0	0	0	0	0	0	0	0	0	0	1	0	0	0	0	0
T10	1	0	0	1	1	0	1	1	0	1	0	1	0	0	0	0	0	0	1	0	1	1	1	1	0	0	1	0	1	1	0	0	1	1	0	0	1
T11	0	0	1	0	0	0	0	0	0	0	0	0	0	0	0	0	0	0	0	0	0	0	0	0	1	0	0	0	0	0	0	1	0	0	0	0	0
T12	0	0	0	0	0	0	0	0	0	0	0	0	0	0	0	0	0	0	0	0	0	0	0	0	0	0	0	1	0	0	0	0	1	0	0	0	0
T13	0	0	1	0	1	1	0	1	0	0	0	0	0	0	0	0	0	0	0	1	0	0	0	0	0	1	0	0	0	0	0	1	0	0	0	0	0
T14	0	0	1	0	0	0	0	0	0	0	0	0	0	0	0	0	0	0	0	1	0	0	0	0	0	0	0	0	0	0	0	1	0	0	0	0	0
T15	0	1	0	1	1	0	1	0	0	0	0	1	1	0	1	1	0	1	0	0	0	0	0	0	0	0	0	0	0	1	0	0	1	1	0	0	0
T16	0	1	0	0	1	1	1	1	1	1	0	0	1	0	1	1	0	0	0	0	1	0	1	0	1	0	0	0	0	1	0	0	0	0	0	1	0
T19	0	0	0	1	1	0	1	0	1	0	0	0	0	0	0	1	0	0	1	0	1	1	1	0	1	0	0	0	0	1	0	0	1	0	0	0	1
T20	0	0	0	1	1	0	1	1	0	1	0	1	1	0	0	1	0	1	0	0	0	1	1	1	1	0	1	0	0	1	0	0	1	1	0	0	0
T21	0	0	0	1	1	0	0	0	0	1	0	1	1	0	0	1	0	1	0	0	0	1	1	1	1	0	0	0	0	1	1	0	0	1	0	0	1
T22	0	0	0	0	0	0	0	0	0	0	0	0	0	0	0	0	0	0	0	0	0	0	0	0	0	0	0	1	0	0	0	0	0	0	0	0	0
T23	0	1	0	0	1	1	1	0	0	1	0	0	0	1	0	0	0	0	0	0	1	1	0	1	1	0	0	0	0	1	0	0	0	1	0	0	0
T24	1	0	0	1	0	0	1	0	0	0	0	0	0	1	0	0	0	0	1	0	1	1	1	0	0	0	1	0	1	0	0	0	1	0	0	0	1
T25	0	0	1	0	0	1	0	1	0	1	0	0	0	0	0	0	0	0	0	1	0	0	1	0	1	0	0	0	0	0	0	1	0	0	0	0	0
T26	0	0	1	0	0	1	0	1	0	0	0	0	0	0	0	0	0	0	0	1	0	0	1	0	1	0	0	0	0	0	0	1	0	0	0	0	0
T27	0	0	1	0	0	1	0	0	0	0	1	0	0	0	0	0	0	0	0	1	0	0	1	0	1	0	0	0	0	0	0	1	0	0	0	0	0
T28	0	0	1	0	0	1	1	1	1	0	0	0	0	0	0	0	1	0	0	1	0	0	1	0	1	0	0	0	0	0	0	1	0	0	0	0	0
T31	0	1	0	1	1	0	1	0	0	1	0	1	1	0	0	1	0	1	0	0	0	0	1	0	0	0	0	0	0	0	0	0	1	1	0	1	0
T32	0	1	0	1	0	0	1	1	0	1	0	0	1	0	0	1	0	1	0	0	0	0	1	0	1	0	0	0	0	1	0	0	1	1	0	0	0
T33	0	0	0	0	1	0	0	0	0	0	0	1	0	0	0	0	0	0	0	0	0	0	0	0	0	0	0	0	0	0	0	0	0	0	0	0	0
T34	0	0	0	0	0	0	0	0	0	0	1	0	0	0	0	0	0	0	0	1	1	0	0	0	0	0	0	0	0	0	0	0	0	0	0	0	0
T35	0	0	0	0	0	0	0	0	0	0	0	0	0	0	0	0	0	0	0	0	0	0	0	0	0	0	0	1	0	0	0	0	0	0	1	0	1
T36	0	0	0	0	0	0	0	0	0	0	0	0	0	0	0	0	0	0	0	0	0	0	0	0	0	0	0	1	0	0	0	0	0	0	1	0	0
T37	0	0	0	0	0	0	0	0	0	0	0	0	0	0	0	0	0	0	0	0	0	0	0	0	0	0	0	0	1	0	0	0	0	0	1	0	1
T38	0	0	0	1	0	0	0	0	0	1	0	0	0	0	0	0	0	1	0	0	0	0	1	0	0	1	0	0	0	0	0	0	0	1	0	0	0
