# Supplementary material for: Divergent Secondary Metabolites and Habitat Filtering Both Contribute to Tree Species Coexistence in the Peruvian Amazon
Source: Front Plant Sci. 2018 Jun 19;9:836. doi: 10.3389/fpls.2018.00836 (PMC6018647; doi:10.3389/fpls.2018.00836)
Supplement: Supplementary file 6 [file Data_Sheet_5.xlsx]

## Sheet: AppS4
Appendix S4. Values of each resource use traits for 16 Protium species
Species	BTR	SWD	RWD	LChl	Leaf thickness	Leaf toughness	LTD	SLA	LA	LCC	LNC	LPC	LKC	Lδ13C
Protium_altsonii	-0.614	0.467	0.591	45.237	0.136	0.838	0.464	16.058	25.69	48.325	1.974	0.071	0.461	-33.807
Protium_alvarezianum	-1.528	0.437	0.627	51.649	0.15	1.503	0.436	15.277	22.662	46.5	1.66	0.188	0.686	-32.988
Protium_calanense	-0.182	0.61	0.578	75.908	0.128	1.423	0.469	16.796	36.968	44.298	1.918	0.077	0.355	-35.416
Protium_crassipetalum	0.069	0.492	0.675	61.195	0.169	1.437	0.584	10.243	70.833	47.947	1.51	0.063	0.3	-34.511
Protium_hebetatum	-0.33	0.484	0.569	78.242	0.161	1.705	0.48	13.763	61.799	47.738	1.455	0.078	0.467	-33.936
Protium_laxiflorum	-1.514	0.42	0.605	57.323	0.175	1.84	0.472	12.14	43.482	47.83	1.3	0.072	0.279	-34.729
Protium_nodulosum	-0.245	0.457	0.541	63.859	0.186	2.584	0.47	14.38	162.965	46.366	1.741	0.084	0.581	-33.643
Protium_opacum	0.263	0.447	0.454	87.659	0.18	1.768	0.445	12.715	77.231	46.663	1.815	0.075	0.436	-34.551
Protium_pallidum	-1.463	0.441	0.607	93.126	0.172	1.977	0.514	11.473	74.482	46.476	1.882	0.072	0.603	-34.44
Protium_paniculatum_paniculatum	0.127	0.471	0.616	76.095	0.186	2.049	0.449	15.97	124.025	47.103	2.256	0.171	1.054	-33.412
Protium_subserratum_MPH1	-0.057	0.451	0.643	42.102	0.159	1.017	0.319	19.798	47.862	47.27	2	0.184	0.497	-33.968
Protium_trifoliolatum	-0.6	0.596	0.635	62.157	0.152	1.11	0.436	15.126	43.226	41.87	1.91	0.062	0.485	-36.065
Protium_calendulinum	-0.482	0.46	0.565	57.193	0.158	2.007	0.46	14.558	107.101	48.484	2.288	0.104	0.57	-32.402
Protium_apiculatum	0.535	0.335	0.531	63.353	0.151	1.837	0.517	13.012	135.318	47.389	2.262	0.084	0.564	-33.813
Protium_gallosum	0.192	0.5	0.559	74.587	0.154	1.697	0.515	13.701	104.714	46.357	2.052	0.085	0.458	-34.411
Protium_urophyllidium	-0.408	0.399	0.637	62.108	0.216	2.363	0.294	15.844	167.451	47.99	2.99	0.107	0.529	-33.228
BTR: bark thickness residuals
SWD/RWD: stem/root wood density
LChl: leaf Chlorophyll content
LTD: leaf tissue density
SLA: specific leaf area
LA: leaf area
LCC/LNC/LPC/LKC: leaf C/N/P/K content
Lδ13C: leaf δ13C content
